# Supplementary material for: Duodenum and Caecum Microbial Shift Modulates Immune and Antioxidant Response Through Energy Homeostasis in Hu Sheep Fed Vegetable Waste and Rice Straw Silage
Source: Antioxidants (Basel). 2024 Dec 17;13(12):1546. doi: 10.3390/antiox13121546 (PMC11727283; doi:10.3390/antiox13121546)
Supplement: Supplementary file 1 [file antioxidants-13-01546-s001.zip]

Archive with 1 entries (1 files):
- antioxidants-3338063-supplementary.pdf
